# Supplementary material for: Macroeconomic dataset for generating macroeconomic volatility among selected countries in the Asia Pacific region
Source: Data Brief. 2017 Nov 8;16:23–8. doi: 10.1016/j.dib.2017.11.015 (PMC5686458; doi:10.1016/j.dib.2017.11.015)
Supplement: Supplementary file 2 — Supplementary material [file mmc2.xlsx]

## Sheet: GROWTH RATE OF REAL GDP
YEAR	MALAYSIA	THAILAND	PHILIPPINES	INDONESIA	SINGAPORE	JAPAN	AUSTRALIA
2004:1	-0.433108	0.00126739	-0.0952729	0.0317735	0.199945	0.00937696	0.00791501
2004:2	0.789947	-0.0434436	-0.691853	0.0231949	0.0199868	0.000818551	0.00478736
2004:3	0.0276759	0.00981119	2.38473	0.0289288	0.0173764	0.00127726	0.00857486
2004:4	0.00547787	0.094721	0.124354	-0.0134967	0.0321878	-0.00256029	0.00767697
2005:1	0.192086	-0.0203557	-0.10947	0.0202816	-0.119955	0.00206122	0.00835922
2005:2	-0.153387	-0.0329321	0.0629903	0.02229	0.0326717	0.0131674	0.005387
2005:3	0.256662	0.0170322	-0.713574	0.0286076	0.0405263	0.00353728	0.0115495
2005:4	-0.165199	0.0861463	2.87761	-0.0203158	0.037986	0.00176181	0.00836995
2006:1	-0.0167042	-0.00671763	-0.107467	0.0204813	-0.0104873	0.00430403	0.00246941
2006:2	0.028918	-0.0421462	-0.688737	0.0204054	0.0178284	0.00432111	0.00137269
2006:3	0.251661	0.0137328	-0.0267688	0.0377301	0.0378268	-0.000793151	0.0122027
2006:4	0.00742581	0.0829197	2.89859	-0.0185351	0.0353325	0.0127799	0.0147889
2007:1	-0.1855	-0.00514889	-0.733383	0.0204689	-0.00808719	0.00987894	0.0147684
2007:2	0.0310564	-0.0420575	2.62733	0.0268677	0.0316952	0.00167765	0.00796282
2007:3	0.0458169	0.022625	-0.711795	0.0379016	0.168266	-0.00390835	0.00936848
2007:4	0.0115313	0.0813589	2.8129	-0.026831	-0.00455821	0.00850464	0.00497278
2008:1	-0.0147308	0.00362599	-0.119297	0.024096	-0.0979377	0.00664519	0.0117141
2008:2	0.229476	-0.0520139	0.0781322	0.0276826	-0.0156268	-0.0114824	0.00259782
2008:3	-0.142103	0.00167045	-0.0251189	0.037435	0.128105	-0.0106533	0.00776749
2008:4	0.16889	0.00601158	0.114154	-0.0357367	-0.134937	-0.0329848	-0.00747493
2009:1	-0.238797	-0.0269427	-0.137815	0.0166825	0.059409	-0.0399457	0.011375
2009:2	0.0488457	-0.0326846	0.085255	0.0239013	-0.0497735	0.0173716	0.00510553
2009:3	0.0589056	0.0264743	-0.0358013	0.0387648	0.05399	0.000716626	0.00336552
2009:4	0.0208238	0.0958249	0.124215	-0.0234278	0.111344	0.0170944	0.00701494
2010:1	0.177294	0.0295197	-0.0784366	0.020428	-0.0564964	0.0149178	0.00484694
2010:2	-0.143681	-0.0566879	0.0902825	0.0268534	0.0869462	0.0109429	0.00544894
2010:3	0.0227528	0.00141809	-0.0503371	0.0339958	-0.0290618	0.014895	0.00616134
2010:4	0.0168925	0.0673303	0.112044	-0.0142004	0.0186001	-0.00545026	0.010121
2011:1	0.181409	0.0232501	-0.0917977	0.0169163	0.0248486	-0.0188598	-0.0021104
2011:2	0.0246259	-0.0607153	0.0759949	0.0281655	0.0127826	-0.00669066	0.0106018
2011:3	-0.140535	0.0110381	-0.0518	0.0331809	0.00950194	0.0272052	0.0122921
2011:4	0.227443	-0.0622981	0.120001	-0.0147025	5.446e-05	0.0018725	0.0100299
2012:1	-0.0275447	0.127219	-0.0705051	0.015846	-0.00526029	0.0104644	0.0107846
2012:2	0.0298793	-0.0226895	0.0754566	0.0283023	0.160592	-0.00535377	0.00488978
2012:3	0.0331508	-0.00195074	-0.0439689	0.031907	-0.130776	-0.00367053	0.00616567
2012:4	0.02949	0.0835138	0.12335	-0.0148968	0.0187492	-0.00159113	0.00475283
2013:1	-0.0484152	-0.00294713	-0.0690292	0.0139314	-0.020961	0.0133772	0.00224983
2013:2	0.0329034	-0.0452667	0.0788271	0.0256305	0.065614	0.00558539	0.00722312
2013:3	0.0379924	-0.00386815	-0.0535918	0.0307224	-0.00411506	0.00630699	0.0055563
2013:4	0.0303453	0.0612477	0.116654	-0.0143072	0.0158544	-0.00237536	0.0076194
2014:1	-0.0385963	-0.0137627	-0.0735938	0.00916048	0.122096	0.0115455	0.00924696
2014:2	0.0356163	-0.0366119	0.0896149	0.024758	0.0153009	-0.0198392	0.0045196
2014:3	0.0295172	-0.00260603	-0.0638789	0.0300515	0.00553641	-0.00272083	0.00362691
2014:4	0.0323717	0.0790681	0.128274	-0.0140473	0.0181384	0.00302954	0.00407456
