# Supplementary material for: Macroeconomic dataset for generating macroeconomic volatility among selected countries in the Asia Pacific region
Source: Data Brief. 2017 Nov 8;16:23–8. doi: 10.1016/j.dib.2017.11.015 (PMC5686458; doi:10.1016/j.dib.2017.11.015)
Supplement: Supplementary file 3 — Supplementary material [file mmc3.xlsx]

## Sheet: GROWTH RATE OF CPI
YEAR	MALAYSIA	THAILAND	PHILIPPINES	INDONESIA	SINGAPORE	JAPAN	AUSTRALIA
2004:1	0.00638774	0.00953834	0.0112972	0.0164864	0.00924703	-0.00231942	0.00910364
2004:2	0.00380831	0.0120937	0.0138675	0.019716	0.00435511	0.00265692	0.00485774
2004:3	0.00474233	0.00784167	0.0281155	0.0106726	0.00333556	0.000331236	0.00414365
2004:4	0.0100692	0.00148203	0.0125647	0.0155034	-0.000664894	0.00430464	0.00756534
2005:1	0.0052135	0.00665927	0.0160584	0.0293813	-0.00465735	-0.00692384	0.00682594
2005:2	0.00844595	0.0202132	0.0122126	0.0188885	0.00247326	0.00132802	0.00610169
2005:3	0.00938023	0.0270173	0.0180979	0.0178792	0.00753484	-0.00165782	0.00943396
2005:4	0.00862927	0.00491056	0.013245	0.103367	0.00595632	0	0.00534045
2006:1	0.0105298	0.00383944	0.0182319	0.0217235	-0.00230263	-0.000996347	0.00863214
2006:2	0.0120482	0.0239917	0.0097973	0.00662991	0.00098912	0.00432181	0.0157999
2006:3	0.003861	0.00305603	0.00970224	0.012206	0.00296443	0.00264813	0.00907323
2006:4	0.00352564	0.0013541	0.00497018	0.0187071	0.00394089	-0.00264114	-0.00128452
2007:1	0.00670712	-0.00371873	0.00626442	0.0268338	-0.00261694	-0.00529626	0.000643087
2007:2	0.000634518	0.0183237	0.00524246	0.00382015	0.00524762	0.0046589	0.0122108
2007:3	0.00697527	0.000666445	0.0114081	0.0136733	0.0208809	0.00198741	0.00698413
2007:4	0.00755668	0.013986	0.00870126	0.0176086	0.0172579	0.00396694	0.00945776
2008:1	0.0103125	0.0164204	0.0258786	0.0287309	0.0216777	-0.000987817	0.0131168
2008:2	0.022889	0.0423263	0.0348801	0.027389	0.0129151	0.00856955	0.0147965
2008:3	0.0411249	-0.00154991	0.0297924	0.0410231	0.0118397	0.00980392	0.0115431
2008:4	-0.015684	-0.0344613	-0.00409117	0.0134125	0.00630063	-0.00711974	-0.003003
2009:1	-0.0106226	-0.00707395	0.00792254	0.00161045	-0.00547651	-0.0123859	0.00120482
2009:2	-0.000894721	0.015544	0.00960699	-0.00023387	-0.00998004	0	0.00481348
2009:3	0.0041791	0.00478316	0.00720877	0.0126612	0.00907258	-0.0029703	0.00958084
2009:4	0.00564804	0.00602983	0.0108789	0.0116655	0.002997	-0.00496524	0.00533808
2010:1	0.00487142	0.0104051	0.0107618	0.0119877	0.00697211	-0.000665336	0.00875256
2010:2	0.00167673	0.0105318	0.0089661	0.00671255	0.0118694	0.00133156	0.00630252
2010:3	0.00669568	0.0052976	0.00749792	0.029921	0.0110459	-0.0056516	0.00730689
2010:4	0.00631859	0.00247985	0.00771775	0.0132474	0.00937832	0.00200602	0.00414508
2011:1	0.0128883	0.011544	0.0199672	0.0169401	0.0181992	-0.003003	0.0144479
2011:2	0.00717781	0.0211942	0.0134084	-0.00219113	0.00736908	0.0023427	0.00915565
2011:3	0.00680272	0.00558771	0.00555703	0.0180173	0.0194553	0	0.00604839
2011:4	0.00482625	0.00092611	0.00710526	0.00792661	0.00946565	-0.00233723	0
2012:1	0.00384246	0.00588196	0.00496472	0.0154448	0.0117967	0.00301205	0.001002
2012:2	0.0015949	0.0125821	0.0117005	0.00455589	0.0110314	0.00133467	0.00500501
2012:3	0.00318471	0.0096681	0.0115652	0.0148487	0.00919601	-0.005998	0.0139442
2012:4	0.00444444	0.00375952	0.00152439	0.00602469	0.00703223	-0.000670466	0.00196464
2013:1	0.005689	0.00464178	0.00684932	0.0187556	0.0122197	-0.000670916	0.00392157
2013:2	0.00439975	0.00487525	0.00680272	0.0100449	-0.0123599	0.00469956	0.00390625
2013:3	0.0068836	0.00332953	0.00900901	0.0434894	0.0116414	0.00534581	0.0116732
2013:4	0.0124301	0.00385576	0.0111607	0.00606766	0.0089183	0.00498504	0.00769231
2014:1	0.0104359	0.00780783	0.013245	0.0162656	0.00131751	0	0.00572519
2014:2	0.0027339	0.00952797	0.00919874	0.00374655	-0.000712758	0.0251323	0.00474383
2014:3	0.00424114	-0.00129967	0.012473	0.0168115	-9.33246e-05	0.00322581	0.00472144
2014:4	0.0105581	-0.00489558	0.000473821	0.0265476	-0.00166667	-0.00289389	0.0018797
