# Supplementary material for: Macroeconomic dataset for generating macroeconomic volatility among selected countries in the Asia Pacific region
Source: Data Brief. 2017 Nov 8;16:23–8. doi: 10.1016/j.dib.2017.11.015 (PMC5686458; doi:10.1016/j.dib.2017.11.015)
Supplement: Supplementary file 4 — Supplementary material [file mmc4.xlsx]

## Sheet: GROWTH RATE OF PPI
YEAR	MALAYSIA	THAILAND	PHILIPPINES	INDONESIA	SINGAPORE	JAPAN	AUSTRALIA
2004:1	0.0375941	0.0165441	0.0531112	0.0264904	0.0158511	0.00515464	0.0116189
2004:2	0.0215293	0.0364678	0.0244747	0.047999	0.0274763	0.00615385	0.0191424
2004:3	0.00793378	0.0238441	0.019305	0.0273138	0.0316052	0.00781515	0.0277986
2004:4	0.0226702	0.0241409	0.0364583	0.0128599	0.00677201	0.00168577	0.0211988
2005:1	0.016866	0.00804215	-0.000913659	0.0496152	0.00257848	0.00100976	-0.00930565
2005:2	0.0125619	0.0354883	0.0342936	0.0409792	0.0570278	0.0063887	0.0281792
2005:3	0.0259015	0.0231137	0.0282935	0.0272727	0.044113	0.00601403	0.0210822
2005:4	0.00576393	0.0129836	0.0230009	0.108407	-0.00435664	0.00398539	0.00757054
2006:1	0.0306724	0.0125339	0.0479092	-0.0237601	0.0125165	0.00430036	0.0198087
2006:2	0.0131234	0.051487	0.0248646	0.0428135	0.0231156	0.00724638	0.0475553
2006:3	0.0119819	-0.0155109	0.00997848	0.0175953	0.00491159	0.0101373	0.00255754
2006:4	-0.00576	-0.0139018	-0.0129795	0.00864553	-0.0576735	-0.00323729	-0.00956633
2007:1	0.0135179	0.00501253	-0.009421	0.02	-0.00968188	-0.000974342	-0.00257566
2007:2	0.0241346	0.0436409	0.00495344	0.0756303	0.0418994	0.0117035	0.024532
2007:3	0.0179845	-0.0182198	0.00315457	0.0234375	0.019437	0.00771208	-0.00378072
2007:4	0.0341151	0.0392455	-0.0170991	0.0992366	0.0325444	0.00478316	0.0158128
2008:1	0.0371134	0.0406909	0.0105979	0.0578704	0.0181471	0.0107902	0.0311333
2008:2	0.0519739	0.0886076	0.028888	0.142232	0.0731707	0.0248038	0.0416667
2008:3	0.00701944	0.0248062	0.0388462	0.00383142	0.0227273	0.0306373	0.0162319
2008:4	-0.0812332	-0.114221	-0.00518327	-0.0732824	-0.201709	-0.039239	-0.022818
2009:1	-0.0417275	-0.0236265	-0.0450316	-0.0104407	-0.0610278	-0.032797	-0.0431991
2009:2	0.00304507	0.0495627	0.0105222	0.0086363	0.0467503	-0.0134357	-0.0152532
2009:3	0.00880389	-0.0111111	0.00944852	0.0146901	0.0392157	0.000648508	0.00743494
2009:4	0.031598	0.0530899	-0.00878701	0.00748272	0.0104822	-0.00712897	-0.0184502
2010:1	0.016695	0.0242692	-0.0238967	0.0142488	0.0176349	0.00701465	0.0245965
2010:2	0.00168294	0.0248468	-0.0319842	0.0128547	0.00203874	0.002	0.012513
2010:3	0	-0.00232481	-0.00183561	0.00785855	-0.0312309	-0.00266134	-0.0030896
2010:4	0.0339382	0.0153129	-0.00735595	0.0196101	0.0220869	-0.000333556	0.00413223
2011:1	0.0484238	0.024918	0.0312886	0.0317554	0.0705479	0.00967634	0.0257202
2011:2	0.0247985	0.018874	-0.000998004	0.0129894	0.0166027	0.0109055	0.00802407
2011:3	0.00211736	-0.00408163	-0.0163836	0.0125668	-0.0169924	0.000980713	-0.0039801
2011:4	-0.00271657	0.000630517	0.00853138	0.0114172	0.0314031	-0.0101241	-0.002997
2012:1	0.00817191	0.00882168	0.0265861	0.0205941	0.0297477	0.00164962	0.00200401
2012:2	0	-0.000312305	-0.014126	0.00715786	-0.0386211	-0.00263505	0.001
2012:3	-0.00960672	-0.00593565	-0.0304478	0.010061	-0.0189243	-0.00759577	-0.014985
2012:4	-0.0306153	0.00597109	-0.0166256	0.00483416	-0.0186125	-0.000998336	0.00912779
2013:1	0.00906817	0.00124961	-0.0407013	0.0182506	0.0141379	0.00799467	0.00201005
2013:2	-0.00991633	0.0024961	-0.00391645	-0.00403531	-0.0221013	0.00693985	0.00100301
2013:3	0.0128326	-0.00622471	-0.00502403	0.0453448	0.0208623	0.00820479	0.0160321
2013:4	0.01267	0.00657689	0.000658617	0.0380381	-0.00340599	0.00195312	0.00197239
2014:1	0.0164785	0.00995644	0.00241334	0.0260666	0.00444293	0.00259909	0.019685
2014:2	-0.00540378	0.00400493	-0.00897352	0.0104244	-0.0136101	0.0301361	-0.000965251
2014:3	-0.0138847	-0.0196379	-0.000220848	0.011834	-0.0203518	0.00471846	0.00289855
2014:4	-0.020202	-0.0162754	-0.00662691	0.00529801	-0.0799296	-0.0125235	0.00289017
