# Supplementary material for: Macroeconomic dataset for generating macroeconomic volatility among selected countries in the Asia Pacific region
Source: Data Brief. 2017 Nov 8;16:23–8. doi: 10.1016/j.dib.2017.11.015 (PMC5686458; doi:10.1016/j.dib.2017.11.015)
Supplement: Supplementary file 5 — Supplementary material [file mmc5.xlsx]

## Sheet: RELATIVE PRICES
YEAR	MALAYSIA	THAILAND	PHILIPPINES	INDONESIA	SINGAPORE	JAPAN	AUSTRALIA
2004:1	1.12515	1.21979	0.875058	1.25876	1.01428	1.05883	1.05463
2004:2	1.10564	1.1911	0.865998	1.22479	0.991458	1.05515	1.03984
2004:3	1.10213	1.17249	0.873483	1.20495	0.964288	1.04731	1.01591
2004:4	1.08855	1.14655	0.853346	1.20809	0.957165	1.05005	1.00235
2005:1	1.07608	1.14497	0.867843	1.18481	0.950257	1.04173	1.01867
2005:2	1.07171	1.12808	0.849315	1.15966	0.901213	1.03649	0.996796
2005:3	1.05445	1.13239	0.840894	1.14906	0.869641	1.02858	0.985425
2005:4	1.05745	1.12336	0.832875	1.14383	0.878649	1.0245	0.983244
2006:1	1.03679	1.11372	0.809288	1.19713	0.865789	1.0191	0.972468
2006:2	1.03569	1.08459	0.79739	1.15559	0.847065	1.01614	0.942989
2006:3	1.02737	1.10505	0.797171	1.14947	0.845424	1.0086	0.949117
2006:4	1.03697	1.12214	0.811669	1.16093	0.900702	1.00921	0.957054
2007:1	1.03	1.1124	0.824521	1.16871	0.907128	1.00484	0.960142
2007:2	1.00637	1.08541	0.824758	1.09069	0.875217	0.997845	0.948595
2007:3	0.995482	1.10629	0.831544	1.08028	0.876457	0.992176	0.958846
2007:4	0.969916	1.0794	0.853371	1.00006	0.863481	0.99137	0.952847
2008:1	0.944852	1.05423	0.866275	0.972515	0.866475	0.979818	0.936198
2008:2	0.918729	1.00941	0.87132	0.874735	0.817825	0.964297	0.912049
2008:3	0.949844	0.983448	0.863726	0.907144	0.809119	0.944805	0.907841
2008:4	1.01761	1.072	0.864674	0.992008	1.01995	0.97639	0.92625
2009:1	1.05064	1.09018	0.912621	1.00409	1.08029	0.996995	0.969236
2009:2	1.04651	1.05484	0.911795	0.995259	1.02174	1.01057	0.988986
2009:3	1.04172	1.0718	0.909772	0.993269	0.992108	1.00692	0.991093
2009:4	1.01551	1.0239	0.927822	0.997393	0.984759	1.00911	1.01511
2010:1	1.0037	1.01004	0.960766	0.995169	0.97444	1.00142	0.999415
2010:2	1.0037	0.995932	1.00141	0.989134	0.984	1.00075	0.993285
2010:3	1.01042	1.00354	1.01077	1.01079	1.02694	0.997748	1.00364
2010:4	0.983425	0.990857	1.02612	1.00448	1.01417	1.00008	1.00366
2011:1	0.950093	0.977927	1.01486	0.990055	0.964581	0.987524	0.992627
2011:2	0.933757	0.980154	1.02949	0.975218	0.95582	0.97916	0.993741
2011:3	0.938123	0.989671	1.05246	0.980468	0.991259	0.9782	1.00375
2011:4	0.945218	0.989963	1.05097	0.977084	0.970176	0.985895	1.00676
2012:1	0.941159	0.987078	1.02883	0.972154	0.953263	0.987236	1.00576
2012:2	0.94266	0.99981	1.05579	0.969643	1.0025	0.991166	1.00978
2012:3	0.954835	1.0155	1.10154	0.974239	1.03123	0.992762	1.03944
2012:4	0.989368	1.01327	1.12187	0.975393	1.05818	0.993087	1.03206
2013:1	0.986055	1.0167	1.17747	0.975877	1.05618	0.98455	1.03403
2013:2	1.00031	1.01912	1.19015	0.989673	1.0667	0.98236	1.03703
2013:3	0.994438	1.02891	1.20693	0.987916	1.05706	0.979574	1.03258
2013:4	0.994202	1.02613	1.2196	0.95749	1.07014	0.982538	1.03847
2014:1	0.988292	1.02395	1.23278	0.948344	1.06681	0.979991	1.02426
2014:2	0.996378	1.02958	1.25538	0.942076	1.08075	0.975231	1.03011
2014:3	1.01469	1.04884	1.27132	0.94671	1.1031	0.973782	1.03198
2014:4	1.04655	1.06098	1.28041	0.966722	1.19694	0.983278	1.03094
