# Supplementary material for: Macroeconomic dataset for generating macroeconomic volatility among selected countries in the Asia Pacific region
Source: Data Brief. 2017 Nov 8;16:23–8. doi: 10.1016/j.dib.2017.11.015 (PMC5686458; doi:10.1016/j.dib.2017.11.015)
Supplement: Supplementary file 6 — Supplementary material [file mmc6.xlsx]

## Sheet: GROWTH RATE OF EXPORTS
YEAR	MALAYSIA	THAILAND	PHILIPPINES	INDONESIA	SINGAPORE	JAPAN	AUSTRALIA
2004:1	-0.0104665	0.0167714	-0.0400572	-0.0362992	0.0176453	0.0202678	0.00986919
2004:2	0.0962897	0.0397735	0.0381942	0.185465	0.0905436	0.0220887	0.0958597
2004:3	0.0847189	0.0566823	0.0640014	0.0907847	0.0651419	0.0249185	0.0261736
2004:4	-0.0151783	0.0683143	0.0526397	0.0190972	0.0341572	0.0702741	0.0825268
2005:1	-0.0272639	-0.0381486	-0.111638	0.0153437	0.0613844	-0.051811	-0.0444143
2005:2	0.068652	0.0365831	0.0346816	0.0717229	0.0710215	0.0213011	0.195423
2005:3	0.0619116	0.154036	0.0673615	0.0168826	0.0835436	0.0233942	0.0056878
2005:4	0.0321752	-0.0468626	0.0550063	0.0517667	0.0635979	0.0323828	0.0630174
2006:1	-0.0300953	0.0351495	0.00589666	0.00812587	-0.00374695	-0.0244775	-0.0741726
2006:2	0.0681512	0.0403349	0.0628163	0.0954901	0.0660078	0.04729	0.155005
2006:3	0.0889797	0.134851	0.051474	0.083196	0.053694	0.0493232	0.0403
2006:4	-0.0204487	-0.00876844	-0.0432846	-0.0167072	-0.0125558	0.0332516	0.032878
2007:1	-0.0609568	-0.00285043	0.0211997	-0.019034	-0.00950077	-0.0280519	-0.0608271
2007:2	0.0733513	0.0457668	0.0142727	0.0967528	0.0404109	0.0175593	0.12658
2007:3	0.0814532	0.0899144	0.0250075	0.0276188	0.0654003	0.0696463	0.0283923
2007:4	0.0661442	0.0956919	0.03188	0.0722344	0.0456554	0.0826947	0.0633977
2008:1	-0.0308506	-0.00227126	-0.0407605	0.0695149	0.0458335	0.0222475	-0.0030032
2008:2	0.156273	0.049468	0.0420163	0.0851712	0.0845955	-0.00661842	0.254339
2008:3	0.0226593	0.084817	0.0295518	0.0196908	0.0217419	0.0269834	0.127217
2008:4	-0.25037	-0.226425	-0.244626	-0.218263	-0.257053	-0.136624	-0.171015
2009:1	-0.222624	-0.129934	-0.222957	-0.187212	-0.182744	-0.326014	-0.179818
2009:2	0.123514	0.0462296	0.178272	0.163774	0.115797	0.104851	-0.0249306
2009:3	0.130206	0.182718	0.120768	0.111186	0.1452	0.174125	0.07307
2009:4	0.135325	0.0522043	0.0345212	0.150689	0.0710183	0.132534	0.103979
2010:1	0.00435542	0.0183555	0.0510759	-0.0255477	0.0105176	0.00969099	-0.0196558
2010:2	0.028403	0.0915507	0.0933104	0.0671344	0.10211	0.0487098	0.286282
2010:3	0.0363086	0.0456998	0.181227	0.0606131	0.067561	0.0695675	0.0440588
2010:4	0.0542864	0.0244551	-0.102523	0.148172	0.0298645	0.0542564	0.0813185
2011:1	0.0373659	0.0680746	-0.0646534	0.00677709	0.0272959	-0.0458254	-0.0669678
2011:2	0.0424575	0.0192187	0.0221382	0.127325	0.0601131	-0.0369453	0.228348
2011:3	0.0237953	0.10723	-0.00228187	0.0108617	0.033483	0.144449	0.0604834
2011:4	-0.0200689	-0.232061	-0.127884	-0.030719	-0.048326	-0.0408343	-0.0496082
2012:1	-0.00864321	0.149924	0.178683	-0.046306	0.016314	-0.0361507	-0.126388
2012:2	0.00340824	0.0355058	0.0775385	-0.0168138	-0.00515857	0.00882607	0.0899047
2012:3	-0.0257858	0.0551573	-0.0381107	-0.0413862	-0.0217329	-0.0252717	-0.0393972
2012:4	0.0408547	-0.0479396	-0.102072	0.0324296	0.0100735	-0.0483211	-0.00207255
2013:1	-0.0492153	4.68643e-05	0.00767921	-0.0351925	-0.0520494	-0.0714183	-0.0571451
2013:2	-0.00552534	-0.0381862	0.118412	0.00398991	0.0787712	0.00974794	0.0704306
2013:3	0.052259	0.0560481	0.0711691	-0.0547885	0.00731335	0.0031202	-0.0307324
2013:4	0.0575515	-0.0387936	-0.0383334	0.128412	0.00661774	0.0090624	0.0358928
2014:1	-0.0651293	3.64667e-05	0.0285174	-0.088693	-0.0422602	-0.0601709	-0.0551352
2014:2	0.0434835	0.00336664	0.090766	0.00530035	0.0543343	0.0160395	0.00487825
2014:3	-0.00151735	0.0290169	0.0749287	-0.0135785	-0.0172667	0.0158254	-0.0222334
2014:4	-0.0157472	-0.0115699	-0.0935919	-0.00796738	-0.0634155	-0.0129799	-0.0590044
