# Supplementary material for: Macroeconomic dataset for generating macroeconomic volatility among selected countries in the Asia Pacific region
Source: Data Brief. 2017 Nov 8;16:23–8. doi: 10.1016/j.dib.2017.11.015 (PMC5686458; doi:10.1016/j.dib.2017.11.015)
Supplement: Supplementary file 7 — Supplementary material [file mmc7.xlsx]

## Sheet: GROWTH RATE OF IMPORTS
YEAR	MALAYSIA	THAILAND	PHILIPPINES	INDONESIA	SINGAPORE	JAPAN	AUSTRALIA
2004:1	-0.00977985	0.0409404	0.0240771	0.198553	0.0502184	0.0359758	-0.00656595
2004:2	0.130766	0.0633014	0.0380603	0.0424794	0.094676	0.0218149	0.0376586
2004:3	0.0614958	0.0396255	0.00729995	0.0954151	0.0557958	0.0509713	0.0986993
2004:4	-0.00133876	0.0160996	-0.0104038	0.0616804	0.0191024	0.0812636	0.0915538
2005:1	-0.0804639	0.143346	-0.0121154	0.21922	0.0417609	-0.027179	-0.0677687
2005:2	0.107405	0.101064	0.133689	0.0364875	0.0698082	0.0515519	0.0766414
2005:3	0.0686238	-0.0489011	0.0366659	0.0515531	0.0664185	0.0447354	0.045303
2005:4	-0.00570521	-0.0126331	-0.0223085	-0.116224	0.047847	0.0184671	0.0282993
2006:1	-0.0157287	0.0435164	-0.0170547	0.0159906	0.00130544	0.0210103	-0.0526191
2006:2	0.103181	0.0798555	0.183537	0.115472	0.104161	0.0404132	0.104162
2006:3	0.0558318	0.0269998	0.00990428	0.0280715	0.0511565	0.0343898	0.0149722
2006:4	-0.0270339	-0.0115971	-0.0154637	0.0415475	-0.0285357	0.0124891	0.070748
2007:1	-0.00589841	-0.05768	-0.107785	-0.0444644	-0.0358301	-0.0358785	-0.0396578
2007:2	0.0665829	0.11892	0.117579	0.115244	0.0837402	0.0535898	0.0937796
2007:3	0.049408	0.0318082	0.105493	0.0676536	0.0309473	-0.0228365	0.0653048
2007:4	0.0648509	0.0519441	0.0337197	0.00886831	0.121517	0.163256	0.115302
2008:1	-0.0282766	0.151007	-0.0279731	0.182974	0.0540256	0.0511159	0.0105631
2008:2	0.0763365	0.021888	0.0279356	0.186771	0.111589	0.0457102	0.114109
2008:3	0.0294626	0.117747	0.0685316	0.012803	0.0113033	0.0827658	0.0390188
2008:4	-0.225036	-0.205935	-0.286784	-0.206949	-0.232918	-0.110482	-0.195249
2009:1	-0.266179	-0.335043	-0.159906	-0.311618	-0.217719	-0.298274	-0.204655
2009:2	0.187397	0.167529	0.128593	0.149446	0.0949012	-0.0469319	0.0383415
2009:3	0.150506	0.180285	0.0457929	0.164746	0.13991	0.165029	0.17456
2009:4	0.116505	0.110713	0.0113805	0.0609697	0.0626702	0.0910811	0.170637
2010:1	-0.0444483	0.0645489	0.120556	0.0867254	0.0203761	0.0162618	-0.0895469
2010:2	0.159834	0.0346922	0.0671561	0.0948717	0.0824377	0.0505908	0.0417954
2010:3	0.048524	0.0776917	0.00666585	0.0558537	0.0444176	0.0735536	0.0745662
2010:4	0.0355574	0.0139798	0.0722486	0.125037	0.0170579	0.0538135	0.0994253
2011:1	-0.0109924	0.110245	0.0540838	0.00483023	0.0517844	0.0351857	-0.0586952
2011:2	0.0762939	0.0586179	-0.0468657	0.163103	0.0881887	0.0635743	0.115361
2011:3	0.0175313	0.0962816	0.0246719	0.00426688	0.0108857	0.0860613	0.107067
2011:4	-0.0259574	-0.137097	-0.0310512	0.0304933	-0.0386691	0.00363434	-0.0034597
2012:1	-0.0031387	0.122184	0.053515	0.00918609	0.0560171	-0.013476	-0.0305747
2012:2	0.0660292	0.0344056	-0.0170639	0.0390926	-0.000656276	-0.00381604	-0.0154408
2012:3	-0.000424739	-0.00785001	0.0165776	-0.0825364	-0.0446784	0.00494253	0.0619846
2012:4	-0.0206464	0.0337588	0.011803	0.105723	0.0400118	-0.0291632	0.0350453
2013:1	0.0124511	0.0286862	-0.0903531	-0.0862509	-0.0670189	-0.0443531	-0.137525
2013:2	0.0493131	-0.0361133	0.0612718	0.0714729	0.0486302	-0.0385954	-0.00713527
2013:3	-0.00412805	-0.0659463	0.0958879	-0.0578038	0.0231504	0.0465522	0.0542386
2013:4	0.00345809	-0.0168652	-0.0787921	0.00841475	-0.00835963	0.0428223	-0.000149434
2014:1	-0.0602299	-0.0560701	0.0447259	-0.0660432	-0.020888	0.00547175	-0.074428
2014:2	0.0969836	0.024825	-0.061925	0.081117	0.0331571	-0.097033	0.0421658
2014:3	0.00670999	0.0482726	0.108024	-0.049442	-0.0474051	0.0271778	0.0381211
2014:4	-0.0369293	-0.066569	-0.0356313	-0.0138876	-0.0574614	-0.0479642	-0.0688585
