# Supplementary material for: Macroeconomic dataset for generating macroeconomic volatility among selected countries in the Asia Pacific region
Source: Data Brief. 2017 Nov 8;16:23–8. doi: 10.1016/j.dib.2017.11.015 (PMC5686458; doi:10.1016/j.dib.2017.11.015)
Supplement: Supplementary file 8 — Supplementary material [file mmc8.xlsx]

## Sheet: MONETARY GROWTH
YEAR	MALAYSIA	THAILAND	PHILIPPINES	INDONESIA	SINGAPORE	JAPAN	AUSTRALIA
2004	0.126871	0.0555569	0.107233	0.0842597	0.06236	0.006	0.114
2005	0.0879317	0.0610131	0.068422	0.163352	0.061937	0.005	0.085
2006	0.13631	0.081327	0.234536	0.149432	0.193688	-0.007	0.151
2007	0.0792254	0.062394	0.0960571	0.193251	0.134119	0.006	0.182
2008	0.105354	0.0916699	0.100409	0.149229	0.120487	0.007	0.17
2009	0.0773993	0.0677106	0.0863839	0.129518	0.113368	0.021	0.032
2010	0.0734774	0.10958	0.108971	0.154023	0.0859032	0.02	0.101
2011	0.146279	0.151422	0.0530675	0.164298	0.0998813	0.029	0.08
2012	0.0884602	0.103808	0.069778	0.14955	0.0722531	0.022	0.073
2013	0.0678453	0.0732223	0.293295	0.127797	0.0431692	0.038	0.067
2014	0.0691382	0.047	0.124375	0.118795	0.0333572	0.03	0.071
