# Supplementary material for: Macroeconomic dataset for generating macroeconomic volatility among selected countries in the Asia Pacific region
Source: Data Brief. 2017 Nov 8;16:23–8. doi: 10.1016/j.dib.2017.11.015 (PMC5686458; doi:10.1016/j.dib.2017.11.015)
Supplement: Supplementary file 9 — Supplementary material [file mmc9.xlsx]

## Sheet: GROWTH RATE OF NOM DEP RATES
YEAR	MALAYSIA	THAILAND	PHILIPPINES	INDONESIA	SINGAPORE	JAPAN	AUSTRALIA
2004:1	0	0	0.039021	-0.154762	0	0.358491	0.0737327
2004:2	0	0	0.0719265	-0.0354721	0	0.263889	0.00429185
2004:3	0	0	0.107349	0.0621958	0.00833333	0.274725	0.0042735
2004:4	0	0	0.00713779	0.0193483	0.0165289	0.74569	-0.0553191
2005:1	0	0	-0.110229	0.017982	0	0.192593	0.0315315
2005:2	0	0.333333	-0.104734	0.0348381	0.0243902	0.256729	0.0262009
2005:3	0	0.6875	-0.0159011	0.120436	0	0.494234	0.00425532
2005:4	0.00222222	0.296296	0.12375	0.347863	0.222222	0.384785	-0.00847458
2006:1	0.0121951	0.313143	-0.0318384	0.153532	0.103896	0.164013	-0.0128205
2006:2	0.0372399	0.174935	-0.051214	-0.0323898	0.00588235	0.26539	0.017316
2006:3	0.0126716	0.037037	-0.0442263	-0.0447257	0.00584795	0.321081	0.0553191
2006:4	0.00104275	0.0178571	-0.0202119	-0.0965842	-0.00581395	-0.00286416	0.0524194
2007:1	-0.00416667	-0.105263	-0.318321	-0.13266	-0.00584795	-0.0213377	0.0229885
2007:2	-0.00313808	-0.372549	-0.041841	-0.0894401	-0.0823529	0.314885	0.00374532
2007:3	-0.00839454	-0.125	0.0918046	-0.0656211	0	-0.254464	0.011194
2007:4	0	-0.0357143	0.253558	-0.0181095	-0.0192308	-0.21343	0.0369004
2008:1	-0.0021164	0	-0.182385	-0.00944669	-0.111111	-0.106036	0.0604982
2008:2	-0.00106045	0.0740741	0.095653	0.00181653	-0.0882353	0.41545	0.033557
2008:3	0	0.137931	0.0991469	0.163645	-0.0322581	-0.21358	0
2008:4	-0.0191083	-0.0909091	0.319668	0.252824	0.025	-0.30929	-0.285714
2009:1	-0.280303	-0.466667	-0.442725	0.0298507	-0.130081	-0.260285	-0.231818
2009:2	-0.0781955	-0.25	-0.191311	-0.123792	-0.149533	0.852406	0.00591716
2009:3	-0.00326264	0	-0.109351	-0.101654	-0.142857	-0.266744	0.0941176
2009:4	-0.00327332	-0.166667	0.168303	-0.112773	-0.0384615	0.00944882	0.150538
2010:1	0.0410509	-0.1	0.157818	-0.0756593	-0.12	0.109204	0.0934579
2010:2	0.149842	0	-0.0141986	-0.0233863	-0.030303	0.293249	0.0854701
2010:3	0.123457	0.555556	0.00224048	-0.000957854	-0.0625	-0.284394	0.019685
2010:4	0.002442	0.185714	0.102938	0.0105465	-0.05	0.0820669	0.019305
2011:1	0.00121803	0.284337	-0.126822	-0.022296	-0.0526316	-0.125702	0
2011:2	0.0620438	0.219512	0.0990384	0.0101892	0	0.501205	0
2011:3	0.0320733	0.170769	0.0657749	0.000480307	-0.0555556	-0.221509	-0.0151515
2011:4	-0.00443951	0.0367937	0.0444465	0.00384061	-0.156863	-0.333333	-0.0269231
2012:1	0	0	-0.122064	-0.0669536	-0.0930233	0.347423	-0.00395257
2012:2	-0.00334448	0.0659062	-0.038798	-0.0953357	0.025641	0.125478	-0.0515873
2012:3	0	0.195006	-0.00899358	-0.0385269	0.05	-0.0421482	-0.0376569
2012:4	-0.00223714	-0.283582	0.0326275	0.0153212	0	0.0993612	-0.0478261
2013:1	-0.00112108	0.180556	-0.216991	0.0127684	0	0.190445	-0.0319635
2013:2	0	0.0588235	-0.351951	-0.0183381	0	0.150759	-0.0471698
2013:3	0	0	-0.257113	0.0934034	0	-0.374175	-0.0792079
2013:4	0	-0.1	0.111574	0.167112	0	-0.0873494	-0.0322581
2014:1	0	-0.271605	-0.174782	0.10979	0.0714286	-0.0775578	-0.0111111
2014:2	-8.31359e-05	0.0338983	0.01059	0.0544106	-0.0222222	0.191413	-0.011236
2014:3	0.0511536	-0.0491803	0.0377246	0.0942142	-0.0454545	0.0442943	-0.0227273
2014:4	0.00287486	-0.0172414	0.337276	-0.0282244	0	-0.179008	-0.00581395
