# Supplementary material for: Macroeconomic dataset for generating macroeconomic volatility among selected countries in the Asia Pacific region
Source: Data Brief. 2017 Nov 8;16:23–8. doi: 10.1016/j.dib.2017.11.015 (PMC5686458; doi:10.1016/j.dib.2017.11.015)
Supplement: Supplementary file 10 — Supplementary material [file mmc10.xlsx]

## Sheet: GROWTH RATE OF NOM LEND RATES
YEAR	MALAYSIA	THAILAND	PHILIPPINES	INDONESIA	SINGAPORE	JAPAN	AUSTRALIA
2004:1	-0.00271739	0	0.000138523	-0.0410456	0	-0.00886427	0.0290698
2004:2	-0.0114441	0	0.0236496	-0.0346925	0	-0.00689398	0
2004:3	-0.00220507	0	0.0567601	-0.0284714	0	-0.0101313	0
2004:4	-0.00773481	0	0.000736212	-0.0242613	0	-0.00947688	0
2005:1	-0.00723831	0	-0.0322416	-0.0132939	0	-0.0135859	0.0094162
2005:2	0.000560852	0	0.00641195	-0.00523952	0	-0.013773	0.0186567
2005:3	-0.007287	0.0606061	0.00821018	0.036619	0	-0.0202596	0
2005:4	0.0191982	0.0857143	0.00368078	0.145173	0	-0.0156595	0
2006:1	0.0376731	0.0921053	-0.0402428	0.0354955	0	-0.0132572	0
2006:2	0.0400427	0.0843373	0.0126129	-0.00652928	0	0.00351385	0.018315
2006:3	0.0215606	0	0.0117211	-0.0139659	0.00377358	0.0389289	0.0269784
2006:4	-0.00904523	0	-0.0913952	-0.0410331	0.0018797	0.0390563	0.0262697
2007:1	-0.0035497	0	-0.0371985	-0.0421373	0	0.0309101	-0.175768
2007:2	-0.0122137	-0.0666667	-0.0590854	-0.0421769	0	0.0407181	0
2007:3	-0.0216383	-0.0214286	0.0870559	-0.0369318	0	0.0229415	0.0207039
2007:4	-0.00684571	0	-0.0502785	-0.0334317	0	0.0119958	0.030426
2008:1	-0.00583245	0	-0.0177892	-0.0124619	0.00938086	-0.00738705	0.0649606
2008:2	-0.0186667	0.0194647	-0.0192186	0.000257533	0	-0.00571132	0.0480591
2008:3	-0.023913	0.0381862	0.0735021	0.042482	0	-0.0024369	0.00705467
2008:4	-0.00612472	-0.0229885	0.0628357	0.111879	0	-0.0123888	-0.196147
2009:1	-0.080112	-0.117647	0.000176691	0.00621946	0	-0.0468198	-0.191721
2009:2	-0.0761267	-0.056	-0.094407	-0.0282561	0	-0.0352178	-0.0673854
2009:3	-0.0263678	-0.00847458	-0.0591081	-0.0249886	0	-0.0257445	0.00578035
2009:4	-0.00812458	0	0.0260408	-0.027493	0	-0.0122264	0.091954
2010:1	0.000682594	0	-0.0439703	-0.0184475	0	-0.0191655	0.0631579
2010:2	0.0225102	0	-0.0181772	-0.0273371	0	-0.0166904	0.0866337
2010:3	0.0406938	0.025641	-0.0123138	-0.0112923	0	-0.0167667	0.0113895
2010:4	-0.0544872	0.00666667	-0.0300785	-0.0152284	0	-0.0134737	0.036036
2011:1	0.00745763	0.0684327	-0.0788764	-0.0260309	0	-0.0172855	0.0173913
2011:2	-0.0013459	0.0521694	-0.0404977	-0.0267266	0	-0.0138979	0
2011:3	-0.0121294	0.0549828	0.070328	0.0179445	0	-0.0156353	0
2011:4	-0.00272851	0.0120987	-0.109132	-0.0162927	0	-0.0167785	-0.0320513
2012:1	-0.00889193	-0.0165517	-0.0287451	-0.0192778	0	-0.0166098	-0.0242826
2012:2	0.00483092	0	-0.0600703	-0.019103	0	-0.0157335	-0.0361991
2012:3	-0.0254121	0	-0.0387312	-0.00620943	0	-0.0152797	-0.0352113
2012:4	0	-0.0182328	-0.00522637	-0.0122124	0	-0.0152781	-0.0389294
2013:1	-0.00563777	0	0.0714766	-0.0115009	0	-0.0232727	-0.0202532
2013:2	-0.00566974	0	-0.0111751	-0.00203607	0	-0.0206006	-0.0258398
2013:3	-0.0342124	0	0.00132618	0.0227339	0	-0.0207805	-0.0397878
2013:4	0.00811808	-0.0238095	-0.0237245	0.0290681	0	-0.0150104	-0.0138122
2014:1	-0.010981	0.000487805	-0.0263655	0.0227084	-0.00557621	-0.0178665	0
2014:2	0.000780492	-0.0126767	-0.00424063	0.0192256	0	-0.0144462	0
2014:3	0.0367772	0	0.0106467	0.0159405	0	-0.0133008	0
2014:4	-0.00180221	0	0.00860824	0.00549163	0	-0.0170564	0
