# Supplementary material for: Macroeconomic dataset for generating macroeconomic volatility among selected countries in the Asia Pacific region
Source: Data Brief. 2017 Nov 8;16:23–8. doi: 10.1016/j.dib.2017.11.015 (PMC5686458; doi:10.1016/j.dib.2017.11.015)
Supplement: Supplementary file 11 — Supplementary material [file mmc11.xlsx]

## Sheet: REAL INTEREST RATES
YEAR	MALAYSIA	THAILAND	PHILIPPINES	INDONESIA	SINGAPORE	JAPAN	AUSTRALIA
2004:1	0.0829289	0.0707567	0.130186	0.329243	0.060111	0.0165747	0.115284
2004:2	0.0808439	0.0683591	0.132997	0.309165	0.0611752	0.0165198	0.1144
2004:3	0.0786493	0.0673936	0.136362	0.293012	0.0590397	0.0163677	0.113705
2004:4	0.0774929	0.0684269	0.132812	0.280088	0.0577615	0.0162139	0.112583
2005:1	0.0744833	0.067645	0.12905	0.26732	0.0580279	0.0160741	0.112428
2005:2	0.0731123	0.0663518	0.128926	0.256381	0.0591445	0.0159209	0.113046
2005:3	0.07027	0.0680043	0.126502	0.257068	0.0586436	0.0156591	0.111397
2005:4	0.0715047	0.0749817	0.12409	0.271115	0.0569925	0.0154613	0.109965
2006:1	0.073995	0.0794804	0.119216	0.277602	0.0580841	0.0153002	0.108928
2006:2	0.075701	0.0846646	0.120596	0.271034	0.0575801	0.0154003	0.109492
2006:3	0.0762352	0.0838165	0.119235	0.258984	0.0575362	0.016026	0.11088
2006:4	0.0769872	0.0861554	0.106275	0.242893	0.0562428	0.0166563	0.112517
2007:1	0.0768181	0.0838136	0.103836	0.225346	0.0556981	0.0172498	0.0917242
2007:2	0.0733848	0.0767244	0.0976736	0.211601	0.0545197	0.0179296	0.0908801
2007:3	0.0698956	0.074586	0.104099	0.197659	0.0545913	0.0184316	0.0923053
2007:4	0.0662804	0.0747731	0.0955523	0.185204	0.0526927	0.0187569	0.0936329
2008:1	0.0650209	0.0747212	0.0945787	0.174713	0.0563704	0.0187065	0.0984887
2008:2	0.0608134	0.072216	0.0894604	0.163327	0.0556205	0.0186295	0.100642
2008:3	0.0581709	0.0743783	0.0931886	0.162414	0.0550322	0.0187331	0.0989667
2008:4	0.0615919	0.0763137	0.0980917	0.17912	0.0556634	0.0182259	0.0788564
2009:1	0.059145	0.0657855	0.10129	0.179795	0.054625	0.0173892	0.0645228
2009:2	0.0554327	0.0601696	0.0914416	0.170326	0.0548745	0.0168878	0.0613491
2009:3	0.0531586	0.059864	0.0836368	0.163422	0.054522	0.016583	0.0615946
2009:4	0.0507284	0.0614176	0.0820627	0.155943	0.0513712	0.0165117	0.0663466
2010:1	0.0489104	0.0592635	0.0809492	0.139852	0.0535904	0.0162333	0.0693807
2010:2	0.0508361	0.0579089	0.0791195	0.133194	0.0551513	0.0160368	0.0731465
2010:3	0.0522684	0.0590338	0.076538	0.130518	0.0538544	0.0158631	0.0732179
2010:4	0.0481028	0.0611402	0.0710637	0.126986	0.0526641	0.0157389	0.0753087
2011:1	0.0468964	0.062905	0.0671358	0.120087	0.0526785	0.0154988	0.0756712
2011:2	0.0468573	0.0643232	0.0640426	0.115481	0.0535193	0.0154025	0.0745256
2011:3	0.0466935	0.0677136	0.0676941	0.114354	0.0537553	0.015227	0.0739753
2011:4	0.0460545	0.0703901	0.0579231	0.112131	0.0527789	0.0149887	0.072196
2012:1	0.0446452	0.0684359	0.0587959	0.108382	0.052163	0.014726	0.0708581
2012:2	0.0452453	0.0665673	0.0547853	0.105372	0.0527459	0.0145813	0.0677382
2012:3	0.0447761	0.0666713	0.0515892	0.105226	0.0531944	0.0143882	0.0658081
2012:4	0.0450629	0.0670363	0.0495707	0.104181	0.0522	0.0141621	0.0632434
2013:1	0.0440651	0.0660448	0.055746	0.100597	0.0520595	0.0138616	0.0616437
2013:2	0.0445715	0.0639987	0.0549821	0.0996478	0.053246	0.0136069	0.0596673
2013:3	0.0425862	0.0644317	0.0531131	0.0990274	0.0530489	0.0133237	0.0571064
2013:4	0.0418653	0.0646456	0.0497404	0.100297	0.0520768	0.0131114	0.0558876
2014:1	0.0407474	0.0632813	0.0507399	0.101463	0.051841	0.0128714	0.0558776
2014:2	0.0411785	0.0604754	0.050455	0.102717	0.0523949	0.0124189	0.0562489
2014:3	0.0431012	0.0614607	0.0492282	0.102685	0.0523746	0.0122785	0.056419
2014:4	0.0428349	0.0636964	0.0477421	0.102975	0.0521736	0.0120239	0.0563673
