# Supplementary material for: Macroeconomic dataset for generating macroeconomic volatility among selected countries in the Asia Pacific region
Source: Data Brief. 2017 Nov 8;16:23–8. doi: 10.1016/j.dib.2017.11.015 (PMC5686458; doi:10.1016/j.dib.2017.11.015)
Supplement: Supplementary file 12 — Supplementary material [file mmc12.xlsx]

## Sheet: FISCAL RESULT AS A PROP OF GDP
YEAR	MALAYSIA	THAILAND	PHILIPPINES	INDONESIA	SINGAPORE	JAPAN	AUSTRALIA
2004	-0.041	-0.004	-0.037	-0.01	0.039	-0.051	0.008
2005	-0.034	0.001	-0.026	-0.005	0.064	-0.041	0.013
2006	-0.032	-0.002	-0.01	-0.009	0.062	-0.009	0.017
2007	-0.031	-0.013	-0.002	-0.013	0.112	-0.024	0.016
2008	-0.046	-0.006	-0.009	-0.001	0.077	-0.029	0.018
2009	-0.067	-0.039	-0.037	-0.016	0.016	-0.076	-0.023
2010	-0.054	-0.024	-0.035	-0.007	0.076	-0.067	-0.041
2011	-0.048	-0.016	-0.02	-0.011	0.093	-0.082	-0.037
2012	-0.045	-0.023	-0.023	-0.019	0.087	-0.08	-0.03
2013	-0.039	-0.018	-0.014	-0.023	0.013	-0.0929446	-0.013
2014	-0.035	-0.025	-0.006	-0.0219086	0.0555981	-0.0835143	-0.0251594
