# Supplementary material for: Macroeconomic dataset for generating macroeconomic volatility among selected countries in the Asia Pacific region
Source: Data Brief. 2017 Nov 8;16:23–8. doi: 10.1016/j.dib.2017.11.015 (PMC5686458; doi:10.1016/j.dib.2017.11.015)
Supplement: Supplementary file 13 — Supplementary material [file mmc13.xlsx]

## Sheet: GROWTH RATE OF REER
YEAR	MALAYSIA	THAILAND	PHILIPPINES	INDONESIA	SINGAPORE	JAPAN	AUSTRALIA
2004:1	-0.013861	0.00530035	-0.00908726	0.00364021	-0.00364078	-0.0029296	0.0305335
2004:2	-0.00375536	0.00456942	-0.0129467	-0.011934	0.0155022	-0.00670278	0.00715564
2004:3	0.00603123	0.00151621	0.00737806	-0.00461812	-0.00883219	-0.0123868	-0.0253108
2004:4	-0.00107055	0.00186328	0.00651024	0.00142755	0.0133113	0.00655185	-0.00671982
2004:5	0.0135034	-0.0119726	0.0191349	-0.0219767	-0.00314841	-0.032918	-0.0405917
2004:6	-0.00444115	-0.0115294	0.000793336	-0.0434835	-0.0141581	0.0219231	-0.0227083
2004:7	-0.00223048	-0.00654606	0.0117585	0.0387302	0.0036456	-0.00686865	0.0265379
2004:8	0.00308708	-0.00563077	0.00927135	-0.0191932	0	-0.00852676	-0.00369311
2004:9	-0.00244084	-0.00180723	-0.00776297	0.00162034	0.00858558	0.00114668	-0.0141098
2004:10	-0.00542553	-0.0085697	-0.0117356	0.00174216	-0.000327404	0.00601317	0.0318981
2004:11	-0.0185047	-0.00231312	-0.0147777	-0.00583851	-0.00425764	0.0189753	0.0307945
2004:12	-0.00969922	0.0180598	-0.00254453	-0.0252405	-0.00778423	-0.00837989	-0.0143672
2005:1	0.00451194	0.0135443	0.0174544	0.0198692	-0.00574586	0.0028169	0.00370199
2005:2	-0.00361525	0.0106433	0.0157034	-0.0110608	0.00300067	-0.0264045	0.0183264
2005:3	-0.00681693	-0.000351041	0.00181889	-0.00088968	-0.00443213	-0.00673206	-0.000113186
2005:4	0.00874571	-0.00889617	0.0110232	-0.00839588	-0.00144686	-0.0151046	-0.00735794
2005:5	0.0094381	-0.000826739	0.00769625	0.0114176	-0.000780205	0.00992922	-0.00342114
2005:6	0.015873	-0.0104019	0.00394603	0.00507357	-0.00914668	-0.0106103	0.0208262
2005:7	0.00898973	0.00406116	0.00202865	-0.00378597	0.0102443	-0.0280401	-0.0067257
2005:8	0.0012728	0.0070188	-0.00695938	-0.0277426	0.00479162	-0.00101225	-0.000112854
2005:9	-0.00254237	0.00897815	-0.00203874	-0.0186319	-0.0117556	-0.00486371	0.00349887
2005:10	0.00796517	0.0163915	0.0241318	0.11418	0.00134665	-0.0296304	-0.00551119
2005:11	0.0125382	-0.000115194	0.0391472	0.0300286	0.00392245	-0.0272823	-0.0119882
2005:12	-0.00437045	-0.00506912	0.0171566	0.0131883	0.00937709	-0.00614887	0.00503663
2006:1	-0.010347	0.0184113	0.00601557	0.0316282	0.00265428	0.00879192	-0.00523918
2006:2	0.00897666	0.0100057	0.0256771	0.0319867	0.00352967	-0.0261459	-0.00435081
2006:3	0.0171656	0.0183497	0.0102881	0.00675676	-0.0030776	0.00574522	-0.0158694
2006:4	-0.00277835	0.0248729	-0.016067	0.0113987	0.00407938	-0.0102164	0.00560879
2006:5	-0.00423073	-0.0163952	-0.0347286	-0.0292817	-0.00505106	0.0347392	0.0209156
2006:6	0.000103627	0.00482509	-0.000833929	-0.0189887	-0.00397307	-0.0168401	-0.0163897
2006:7	-0.00290125	0.00993125	0.0191964	0.0277624	0.0099723	-0.0148374	0.0185142
2006:8	-0.008833	0.00399827	0.017197	0.00139905	0.000329128	-0.00143965	0.00908884
2006:9	0.00471797	0.00462813	0.0221967	-0.000644815	-0.00274183	-0.00987025	-0.00844404
2006:10	0.00125222	0.0111421	0.0136139	0.00924831	0.00769823	-0.0134409	0.000454184
2006:11	0.00208442	0.00985378	-0.00543901	-0.00490144	0.00305577	-0.00499546	0.0106685
2006:12	0.0141446	0.00661001	-0.00189732	0.00417604	-0.00152323	-0.013236	0
2007:1	0.0258435	0.00166771	0.0249357	0.0206867	-0.00980713	-0.0261332	0.0031443
2007:2	-0.0029991	-0.0024974	0.00643683	0.00114919	0.00440189	-0.0142484	-0.00526139
2007:3	-0.00912464	0.0149176	-0.0123577	-0.0195137	-0.00273913	0.0258974	0.00697727
2007:4	0.00404776	0.00544763	0.00790254	-0.00532141	0.00252692	-0.0244217	0.0354269
2007:5	0.00735739	0.0123697	0.0201459	0.0272844	-0.00547945	-0.0205801	-0.00259039
2007:6	-0.0094047	0.0034333	0.0192143	-0.0128112	-0.00947658	-0.019538	0.0245644
2007:7	-0.00999899	0.0130824	0.00858819	-0.0180418	0.0228057	-0.00589046	0.016899
2007:8	-0.0121404	-0.0262243	-0.0183801	-0.0277211	-0.000108767	0.0503026	-0.0433112
2007:9	-0.00712589	-0.00805876	-0.00592405	0.00386783	-0.00935494	0.00348097	0.00998806
2007:10	0.0109216	-0.00514192	0.0268171	0.0103479	0.0288789	-0.023445	0.048049
2007:11	-0.00637926	-0.00919992	0.00953467	-0.0370451	0.00341515	0.0262126	-0.0181538
2007:12	0.0113907	0.00876369	0.048147	0.0052048	-0.00818975	-0.0100263	-0.0219367
2008:1	0.008498	0.00537801	0.0163565	-0.00607834	0.00825737	0.0258018	0.00064082
2008:2	0.0013198	0.00915544	-0.00510745	0.0146093	0.0051053	-0.0136342	0.0241221
2008:3	-0.0141945	0.014475	-0.0344828	-0.0154035	-0.00243386	0.0488561	-0.00750391
2008:4	0.00195413	0.0068328	-0.00511637	-0.00702868	0.0227008	-0.0287435	0.000735062
2008:5	-0.00718538	0.00858283	-0.0134113	0.00879096	0.00923141	-0.00725231	0.0290661
2008:6	0.0241935	-0.0254304	-0.0165576	0.0216161	-0.00935252	-0.026629	0.00499643
2008:7	0.00363416	-0.0153315	-0.00872999	0.0179462	0.00695093	-0.0083525	0.00689935
2008:8	0.000402334	-0.0197979	0.0236947	0.0299271	-0.00803627	0.000488281	-0.0583434
2008:9	-0.0192037	0.00441826	-0.0243753	0.00560017	-0.00083091	0.0472182	-0.0562868
2008:10	0.00235777	0.0100545	-0.00251942	-0.0327834	0.0130977	0.112781	-0.133915
2008:11	-0.00347719	-0.00912484	-0.00210482	-0.133188	0.010671	0.0564339	-0.0188531
2008:12	-0.0102627	-0.0300335	0.00516769	0.0225592	-0.00172589	0.0552032	0.00653856
2009:1	-0.00394027	0.00431546	0.0280138	0.018262	-0.00742398	0.0028177	0.011799
2009:2	0.000104102	0.0186916	0.0137783	-0.0424892	-0.0017418	-0.0107708	-0.0207023
2009:3	-0.00489227	0.00158178	-0.00523508	0.0160905	-0.00728728	-0.0524522	0.0309071
2009:4	-0.00115063	0.00315856	-0.00576865	0.056291	-0.0082713	-0.0273781	0.0550292
2009:5	0.00230391	-0.00241394	-0.00763436	0.0392364	0.00865304	-0.00246558	0.0508058
2009:6	-0.00700031	0.00789058	-0.013027	0.00698749	-0.00806202	-0.0116375	0.039218
2009:7	-0.0116793	-0.0026096	-0.00706714	0.0100727	0.00781494	0.0182349	0.00337952
2009:8	-0.000212925	-0.00470958	-0.0120368	0.006759	-0.0011373	-0.0115637	0.0298642
2009:9	-0.00393994	-0.00799159	-0.00720415	0.0115562	-0.00300176	0.0274356	0.0191867
2009:10	0.0144323	-0.000211999	0.0162203	0.0255685	0.00830565	-0.00483676	0.0406461
2009:11	-0.000421541	-0.000424088	-0.00640554	-0.00519839	0.00102965	0.00587282	0.00935348
2009:12	-0.000632578	0.00509122	0.0240964	0.00810494	-0.0081259	-0.00765049	-0.0105906
2010:1	0.013398	0.0115027	0.00846233	0.0264466	0.00445919	-0.0181578	0.0175998
2010:2	-0.00687071	0.00699009	0.00440033	0.00267958	-0.00103242	0.0175638	-0.0182057
2010:3	0.0222222	0.0169913	0.00937341	0.0122315	0.00372055	-0.00690425	0.0269908
2010:4	0.0330189	0.0100856	0.0277582	0.011576	0.0167834	-0.0363971	0.0153476
2010:5	0.00337502	0.0142209	-0.00923198	0.00230877	0.0146835	0.0345889	-0.041889
2010:6	0.00554017	0.0064638	-0.00624504	0.0199299	-0.00648703	0.0223567	-0.00886781
2010:7	0.00157418	-0.0143266	-0.0128678	0.00756088	0.0109493	0.0171532	0.00925926
2010:8	0.00638507	0.00561347	0.0136419	-0.000389826	0.00705485	0.016568	0.0164931
2010:9	0.00322108	0.0153509	0.00867311	-0.0087745	0.00345338	0.000679084	0.0286989
2010:10	-0.0249076	-0.000294522	-0.0102787	-0.0242943	0.00127827	0.00717402	0.0166601
2010:11	-0.00299341	0.00618678	0.00579189	0.00403226	0.00746342	-0.0138608	0.0094056
2010:12	0.00460368	-0.00126879	0.000694996	0.0064257	0.000487377	-0.00946803	0.0158501
2011:1	0.0153417	-0.0227695	-0.0143863	-0.007083	0.0183164	-0.00620812	-0.00321513
2011:2	-0.000490581	-0.0112	0.0160056	0.00522456	-0.00411405	-0.0130887	0.00512285
2011:3	-0.00746049	0.0055623	-0.00386406	0.00349825	-0.00249784	0.00421983	-0.00519113
2011:4	-0.00504401	0.0126722	-0.00179033	-0.00468127	0.00462294	-0.0365183	0.0315939
2011:5	-0.00387674	-0.0114212	-0.00617776	0.0040028	0.008724	0.0235722	0.00717373
2011:6	-0.00488973	-0.0105485	-0.002306	0.00338882	-0.00209086	0.00507254	-0.00694001
2011:7	0.00601685	0.00913798	0.00783841	0.00149002	0.0237143	0.00777228	0.012046
2011:8	-0.00259171	0.00171043	0.000398843	-0.00029756	0.00790771	0.029347	-0.0304379
2011:9	-0.0144913	-0.00602652	0.000697698	-0.0103185	-0.0194757	0.0190717	-0.0106832
2011:10	-0.00973532	-0.00838723	0.00418327	-0.00140351	-0.00988421	0.00887998	-0.00502037
2011:11	0.000512033	0.00489147	0.00793493	-0.0094368	-0.0011409	-0.0158054	0.00133283
2011:12	0.00409417	-0.00790995	-0.00314899	0.00445931	0.00161812	0.000865468	0.00988781
2012:1	0.0120285	-0.0156394	-0.00029615	0.000201796	0.01587	0.007206	0.0227829
2012:2	0.0171233	0.0209761	0.0101708	-0.00625441	0.00392891	-0.0322427	0.0171208
2012:3	-0.003367	0.0152563	0.0028348	-0.0100497	0.00708163	-0.0460325	-0.0162896
2012:4	-0.00894277	-0.00540974	0.0101374	-0.00307629	0.0105477	0.0150858	-0.0187672
2012:5	-0.00170443	-0.00241741	0.00241243	-0.00637729	0.00228896	0.0296213	-0.0222201
2012:6	-0.0127548	0.00201939	0.0200231	0.00269151	-0.000822143	0.0139397	0.0178349
2012:7	0.00203459	0.00211608	0.0225557	0.0032005	0.0168221	-0.000292512	0.0396609
2012:8	0.00852792	0.00160885	-0.00747577	-0.00802717	0.0068333	-0.00516922	0.0109641
2012:9	-0.00201329	0.00341331	-0.00595127	-0.0216827	0.00446508	-0.00666667	-0.0229452
2012:10	0.00514424	0.00790395	0.00299345	-0.00763521	-0.00160028	-0.0168772	-0.0141271
2012:11	0.00551932	0.00248164	0.0131505	0.00341953	0.00560997	-0.0285112	0.0145157
2012:12	-0.00399202	0.00455491	9.20556e-05	-0.000745474	0.00504737	-0.0390617	0.00119233
2013:1	0.0123246	0.0286841	0.0185015	0.0111905	-0.00440529	-0.067104	0.00549652
2013:2	-0.0158369	0.0165772	0.00849526	0.00885329	0.00389381	-0.0491066	-0.0162172
2013:3	0.00663784	0.0211141	0.00851331	0.0107606	-0.0037024	-0.00897078	0.0125023
2013:4	0.0207813	0.0196621	-0.00595344	0.000930233	-0.00884799	-0.0314373	0.00338425
2013:5	0.0199667	-0.0147565	0.00357558	0.00351095	-0.00303517	-0.0289214	-0.0423883
2013:6	-0.0413588	-0.034825	-0.0335798	-0.000411607	-0.00358166	0.0423982	-0.0427416
2013:7	-0.00580581	-0.00123762	-0.00138249	0.0167799	0.000629044	-0.0187149	-0.0190931
2013:8	-0.0310109	-0.0195406	-0.0156899	-0.0477878	0.00458015	0.018309	-0.0158151
2013:9	0.013404	-0.00544429	0.00628223	-0.0663477	0.00411228	-0.0178549	0.0249279
2013:10	0.0141495	0.00449658	0.0027022	0.00774399	0.00409544	0.00546656	0.0157789
2013:11	0.00303306	-0.00369794	0.00185856	-0.032094	0.0117042	-0.0168163	-0.011873
2013:12	-0.0082653	-0.0144559	-0.000927558	-0.0307064	-0.00902717	-0.034465	-0.0345449
2014:1	-0.00731782	-0.00981169	-0.00668462	0.00927487	-0.0067215	-0.00479489	-0.00912674
2014:2	-0.00399304	0.0050045	-0.00214973	0.0131281	8.90393e-05	0.0163276	0.00983881
2014:3	0.00565378	0.00736978	-0.00252904	0.04229	-0.00231481	-0.00105346	0.0105721
2014:4	0.00275989	0.000889768	0.00150249	-0.00813743	-0.000178476	0.017005	0.0238974
2014:5	0.00652396	-0.00721059	0.0165026	-0.0111668	0.00258836	0.00829553	-0.00200341
2014:6	0.0067855	0.0012934	0.00830182	-0.0258124	0.000356094	-0.00257102	0.0100371
2014:7	0.00844985	0.00844595	0.0105205	0.026378	-0.000266975	0.00051553	0.0022856
2014:8	0.00688279	0.00601044	-0.0011769	0.00288118	0.00436176	-0.00721371	-0.00267698
2014:9	0.00079255	0.00675808	0.00407867	-0.000689497	-0.0039883	-0.032438	-0.014912
2014:10	-0.000692932	0.000486429	-0.00324968	-0.00482981	-0.00293647	-0.000670511	-0.0208901
2014:11	0.00128777	0.0124465	0.0187466	0.0360527	0.00133869	-0.0646806	0.00123686
2014:12	-0.0263158	0.00845179	0.0203574	0.0185144	-0.00026738	-0.0113343	-0.0330451
