# Supplementary material for: Macroeconomic dataset for generating macroeconomic volatility among selected countries in the Asia Pacific region
Source: Data Brief. 2017 Nov 8;16:23–8. doi: 10.1016/j.dib.2017.11.015 (PMC5686458; doi:10.1016/j.dib.2017.11.015)
Supplement: Supplementary file 14 — Supplementary material [file mmc14.xlsx]

## Sheet: OPENNESS COEFFICIENT
YEAR	MALAYSIA	THAILAND	PHILIPPINES	INDONESIA	SINGAPORE	JAPAN	AUSTRALIA
2004:1	1.77742	1.09609	0.933608	0.594462	2.8347	0.05137	0.265263
2004:2	1.87237	1.19571	0.914748	0.608721	3.10249	0.053789	0.298264
2004:3	1.90803	1.25432	0.930858	0.637539	3.13143	0.0558614	0.315499
2004:4	1.86749	1.1835	0.826225	0.673647	2.95807	0.058003	0.316076
2005:1	1.74068	1.20107	0.853817	0.685741	3.14718	0.0552239	0.284352
2005:2	1.81441	1.35487	0.861307	0.671296	3.37028	0.0582323	0.318869
2005:3	1.78338	1.38431	0.920399	0.680902	3.48559	0.0621946	0.322642
2005:4	1.79044	1.24683	0.784233	0.6618	3.4756	0.0673724	0.33408
2006:1	1.75088	1.21327	0.829924	0.604947	3.45003	0.0668353	0.313964
2006:2	1.78812	1.27932	0.884762	0.606508	3.55713	0.0681997	0.345708
2006:3	1.82904	1.33298	0.895655	0.583322	3.56792	0.0723602	0.340871
2006:4	1.78279	1.21513	0.726706	0.594593	3.24709	0.0740902	0.343504
2007:1	1.69428	1.12112	0.761161	0.574058	3.11739	0.0723451	0.311892
2007:2	1.66905	1.20978	0.729235	0.573885	3.12145	0.07551	0.321709
2007:3	1.67478	1.22476	0.773588	0.56295	3.11554	0.0761989	0.325894
2007:4	1.62042	1.2155	0.637377	0.599813	3.12899	0.0816239	0.33179
2008:1	1.52014	1.23624	0.66932	0.663469	3.34993	0.0783515	0.319202
2008:2	1.5849	1.27697	0.650698	0.640687	3.58298	0.0805069	0.351009
2008:3	1.60295	1.4594	0.710112	0.597258	3.63256	0.0889997	0.387879
2008:4	1.42804	1.22753	0.49813	0.577202	3.0646	0.0712519	0.420396
2009:1	1.24807	0.957631	0.479043	0.480699	2.57486	0.0496744	0.344834
2009:2	1.36842	1.0356	0.505526	0.464069	2.62933	0.0523317	0.308143
2009:3	1.43673	1.17087	0.553319	0.474883	2.76016	0.0592851	0.313603
2009:4	1.46643	1.16095	0.467308	0.498899	2.7038	0.062679	0.320509
2010:1	1.41477	1.11778	0.559967	0.476284	2.7326	0.0633715	0.297407
2010:2	1.45715	1.21284	0.545894	0.45328	2.84158	0.0670987	0.340913
2010:3	1.42109	1.24724	0.608226	0.444258	2.90497	0.0664941	0.346578
2010:4	1.39527	1.16334	0.497154	0.494806	2.71557	0.0681938	0.339385
2011:1	1.38351	1.21459	0.563555	0.500217	2.74764	0.0688601	0.309355
2011:2	1.41234	1.29404	0.505203	0.507139	2.85936	0.0702259	0.334573
2011:3	1.39775	1.39967	0.526778	0.496841	2.84743	0.0728721	0.35925
2011:4	1.38495	1.28814	0.425521	0.503187	2.79894	0.0711207	0.361877
2012:1	1.35341	1.27952	0.523628	0.513232	2.81297	0.0703505	0.317562
2012:2	1.39406	1.33304	0.491454	0.504672	2.76957	0.0720329	0.339265
2012:3	1.34656	1.36947	0.488898	0.472909	2.69786	0.0703441	0.333459
2012:4	1.30076	1.25863	0.397209	0.493972	2.59589	0.0698842	0.33721
2013:1	1.33424	1.2266	0.420613	0.493298	2.48759	0.0742719	0.301995
2013:2	1.33925	1.2021	0.433516	0.475498	2.63054	0.0777487	0.322377
2013:3	1.37404	1.26714	0.501403	0.466591	2.69971	0.0794995	0.348617
2013:4	1.32629	1.20209	0.404048	0.514513	2.54866	0.0828848	0.345526
2014:1	1.31289	1.19288	0.487529	0.517032	2.55105	0.0818851	0.330945
2014:2	1.34454	1.20775	0.442842	0.486292	2.61845	0.0774061	0.326074
2014:3	1.29907	1.2643	0.49464	0.464248	2.51773	0.0811928	0.331049
2014:4	1.28373	1.18803	0.403986	0.463411	2.39316	0.0855522	0.333595
