# Supplementary material for: Macroeconomic dataset for generating macroeconomic volatility among selected countries in the Asia Pacific region
Source: Data Brief. 2017 Nov 8;16:23–8. doi: 10.1016/j.dib.2017.11.015 (PMC5686458; doi:10.1016/j.dib.2017.11.015)
Supplement: Supplementary file 15 — Supplementary material [file mmc15.xlsx]

## Sheet: NET FDI_GDP
YEAR	MALAYSIA	THAILAND	PHILIPPINES	INDONESIA	SINGAPORE	JAPAN	AUSTRALIA
2004	0.0370679	0.0338948	0.00752972	0.00738244	0.184134	0.00167683	0.0601062
2005	0.0273439	0.0434335	0.0161441	0.0291611	0.141977	0.00119418	-0.0362055
2006	0.047272	0.0402517	0.0221537	0.0134794	0.249828	-0.00055016	0.0409049
2007	0.0468689	0.0327859	0.0195416	0.0160301	0.265212	0.00496544	0.0520953
2008	0.0328079	0.0293985	0.00769268	0.0182633	0.0634707	0.00507814	0.0428237
2009	0.000566923	0.0228262	0.012265	0.00903919	0.123805	0.00242823	0.0309566
2010	0.0426859	0.0431619	0.00536291	0.0202518	0.232956	0.00135404	0.0308258
2011	0.0507443	0.00665971	0.00895477	0.0230298	0.174321	-0.000144052	0.0471645
2012	0.0282906	0.0324414	0.0128569	0.0230978	0.195421	9.18574e-05	0.0374749
2013	0.0349359	0.0376568	0.013744	0.0255709	0.214372	0.00150664	0.0348822
2014	0.031377	0.00918603	0.0217798	0.0296546	0.21933	0.00197108	0.0318514
