# Supplementary material for: Macroeconomic dataset for generating macroeconomic volatility among selected countries in the Asia Pacific region
Source: Data Brief. 2017 Nov 8;16:23–8. doi: 10.1016/j.dib.2017.11.015 (PMC5686458; doi:10.1016/j.dib.2017.11.015)
Supplement: Supplementary file 16 — Supplementary material [file mmc16.xlsx]

## Sheet: NET PFOLIO EQ_GDP
YEAR	MALAYSIA	THAILAND	PHILIPPINES	INDONESIA	SINGAPORE	JAPAN	AUSTRALIA
2004	0.0361482	0.00762979	0.00566918	0.00795263	0.0208648	0.021109	-0.0411643
2005	-0.00835735	0.0331123	0.00407683	-0.000578148	0.0384994	0.0287225	0.0139499
2006	0.0144762	0.02455	0.0110271	0.005205	0.0680838	0.0163969	0.0187878
2007	-0.00345694	0.0274793	0.00761259	0.0082342	0.100359	0.0104341	0.016525
2008	-0.0464252	-0.0323256	-0.00265182	0.000632022	-0.060645	-0.0143719	0.0187706
2009	-0.00221806	0.0338532	0.00183049	0.00145906	0.00499999	0.00246901	0.0371923
2010	0.0590033	0.00718311	0.00417132	0.00282291	0.0223769	0.00733856	0.011512
2011	0.0286698	5.25371e-05	0.00463893	-0.000365192	-0.0208118	0.000955789	0.000940872
2012	0.0657496	0.000145921	0.00700755	0.00184954	0.0121209	0.00586803	0.00931642
2013	-0.00295637	-0.00797685	-0.00012522	-0.00203847	-0.0246359	0.0345057	0.00999152
2014	-0.0348248	-0.0143857	0.00419804	0.00366811	-0.00418946	0.00717101	0.00757931
